# Supplementary material for: Extracellular Vesicles Allow Epigenetic Mechanotransduction between Chondrocytes and Osteoblasts
Source: Int J Mol Sci. 2021 Dec 10;22(24):13282. doi: 10.3390/ijms222413282 (PMC8703680; doi:10.3390/ijms222413282)
Supplement: Supplementary file 1 [file ijms-22-13282-s001.zip]

Archive with 1 entries (1 files):
- ijms-1484104 supplementary.pdf
